# Supplementary material for: Effect of interval time between hysterosalpingography and intrauterine insemination on the pregnancy outcome of infertile patients
Source: Front Endocrinol (Lausanne). 2023 Oct 24;14:1175278. doi: 10.3389/fendo.2023.1175278 (PMC10641380; doi:10.3389/fendo.2023.1175278)
Supplement: Supplementary file 1 [file Table_1.xlsx]

## Sheet: a
X	序号	Infer.type	Infer.year	BMI	FSH	AMH	Infer.reason	Jingzi.yundong	Treatment	Outcome_shenghua	Outcome_linchuang	Outcome_huochan	group	Freq	Treatment2	Infer.year.2
1	137	0	NA	26.1	8.88	1.55	NA	32.4	1	0	0	0	1	1	1	NA
2	203	1	3	20.3	6.85	7.53	NA	53.6	1	0	0	0	1	2	2	2
3	288	1	3	20.3	6.85	7.53	NA	53.6	1	0	0	0	1	2	1	2
4	328	1	NA	23.3	7.75	NA	1	26.4	1	0	0	0	1	2	2	NA
5	271	1	NA	23.3	7.75	NA	1	26.4	1	1	1	1	1	2	2	NA
6	162	1	2	21.2	8.07	1.41	1	NA	1	0	0	0	1	2	2	1
7	313	1	2	21.2	8.07	1.41	1	NA	1	0	0	0	1	2	2	1
8	387	0	2	19.1	6.83	NA	NA	33.7	1	0	0	0	1	1	1	1
11	398	0	4	18.7	11.61	4.37	3	12.8	1	0	0	0	1	3	1	2
12	336	0	3	18.7	11.61	4.37	3	12.8	1	0	0	0	1	3	1	2
13	321	1	2	25.4	4.66	5.26	NA	47.4	1	0	0	0	1	1	1	1
15	318	0	1	22	6.3	NA	3	15.6	1	0	0	0	1	1	1	1
16	223	1	1	19.5	NA	NA	NA	45.2	1	0	0	0	1	3	2	1
17	157	1	5	28.2	5.36	16.35	1	49.2	1	0	0	0	1	3	2	2
20	350	0	1	21.5	6.1	5.28	1	65.04	1	0	0	0	1	2	2	1
21	151	1	3	27.6	12.98	0.56	1	33.9	1	0	0	0	1	1	1	2
27	372	0	2	23.4	NA	NA	1	4.94	0	0	0	0	1	3	0	1
28	317	0	2	23.4	NA	NA	1	4.94	1	0	0	0	1	3	1	1
30	111	0	NA	25	8.55	7.32	4	39.58	1	1	1	1	1	1	1	NA
33	2	0	2	19.5	6.18	9.16	3	26.7	1	1	1	1	1	1	1	1
34	43	0	1	19.4	3.14	4.25	1	4.6	0	0	0	0	1	1	0	1
37	320	0	NA	24.7	5.14	NA	1	58.5	1	0	0	0	1	1	1	NA
38	33	0	4	22.3	8.97	4.57	NA	3.1	1	0	0	0	1	3	2	2
39	369	0	4	22.3	8.97	4.57	NA	3.1	1	0	0	0	1	3	2	2
40	310	0	4	22.3	8.97	4.57	NA	3.1	1	0	0	0	1	3	2	2
41	32	0	2	24.2	10.33	2.3	5	NA	1	1	1	1	1	1	1	1
43	300	0	1	24.8	NA	NA	NA	34.2	1	0	0	0	1	1	1	1
44	393	0	3	22.8	3.92	1.19	1	33	1	0	0	0	1	3	1	2
45	329	0	3	22.8	3.92	1.19	1	33	1	0	0	0	1	3	2	2
46	261	0	3	22.8	3.92	1.19	1	33	1	0	0	0	1	3	1	2
47	385	0	2	17.6	NA	NA	NA	30.1	1	1	1	1	1	2	1	1
48	325	0	2	17.6	NA	NA	NA	30.1	0	0	0	0	1	2	0	1
49	178	NA	NA	21.3	6.67	6.34	NA	33.5	1	1	1	1	1	1	1	NA
50	91	1	1	22.1	5.24	3.98	1	30.7	1	0	0	0	1	2	2	1
51	188	1	1	22.1	5.24	3.22	NA	30.7	1	0	0	0	1	2	2	1
55	28	1	3	19.5	10.06	3.11	NA	20.7	0	1	1	1	1	1	0	2
56	27	0	1	20	11.84	2.37	1	28.9	1	0	0	0	1	1	1	1
60	86	1	1	22.8	3.44	4.95	1	35.3	1	0	0	0	1	1	1	1
63	145	0	2	22.5	7.89	7.53	1	44.1	1	1	1	1	1	1	2	1
68	186	1	3	27.1	6.35	9.79	NA	38.3	1	0	0	0	1	1	2	2
69	228	0	3	21.8	NA	NA	NA	18.2	0	1	1	1	1	1	0	2
70	278	0	1	21.5	6.83	2.92	1	26.8	1	0	0	0	1	1	1	1
71	258	0	3	20.5	NA	NA	NA	33.9	1	0	0	0	1	3	2	2
73	377	0	3	20.5	NA	NA	NA	NA	1	0	0	0	1	3	1	2
76	116	0	1	20.3	7.45	6.34	1	24.4	1	0	0	0	1	2	1	1
77	209	0	1	20.3	7.45	NA	1	24.4	1	1	1	1	1	2	1	1
78	395	0	2	26.6	NA	NA	2	12.9	0	0	0	0	1	2	0	1
82	183	0	3	21.1	6.01	10.77	1	27.4	1	1	1	1	1	1	2	2
83	147	0	4	23.4	8.74	1.62	2	30.9	1	0	0	0	1	3	1	2
84	290	0	4	23.4	8.74	1.62	2	30.9	1	1	1	1	1	3	1	2
85	231	0	4	23.4	8.74	1.62	2	30.9	1	0	0	0	1	3	2	2
86	85	0	1	26.3	5.02	5.02	1	47	1	0	0	0	1	2	2	1
87	198	0	1	26.3	5.02	5.02	1	47	0	1	1	1	1	2	0	1
88	280	1	2	23.7	NA	NA	5	16.6	1	1	1	1	1	1	0	1
92	256	0	2	20.3	7.76	3.17	3	21	1	0	0	0	1	3	2	1
93	189	0	2	20.3	7.76	3.17	3	21	1	0	0	0	1	3	1	1
94	4	0	2	20.3	7.76	3.17	3	21	1	0	0	0	1	3	1	1
95	143	1	NA	25.7	5.34	0.98	1	32.3	1	0	0	0	1	1	2	NA
96	305	0	2	25	NA	NA	1	NA	1	0	0	0	1	1	1	1
99	375	0	1	19	7.28	5.26	3	33.1	1	0	0	0	1	2	1	1
102	410	1	1	NA	9.1	1.05	1	41.9	1	1	1	0	1	4	2	1
104	363	1	1	NA	9.1	1.05	1	41.9	1	0	0	0	1	4	1	1
106	9	0	1	16.9	12.98	1.65	NA	11.6	1	0	0	0	1	1	1	1
108	170	0	4	22.8	5.66	5.44	NA	65.8	1	0	0	0	1	3	1	2
110	226	0	1	20.9	NA	NA	4	47.2	1	0	0	0	1	3	1	1
111	345	0	1	20.9	NA	NA	4	47.2	1	0	0	0	1	3	2	1
112	289	0	1	20.9	NA	NA	4	47.2	1	1	1	1	1	3	1	1
113	356	0	2	NA	NA	NA	NA	NA	0	0	0	0	1	3	0	1
114	204	0	2	NA	NA	NA	NA	NA	1	0	0	0	1	3	1	1
116	103	0	0	20.8	7.59	5.99	5	20.09	1	0	0	0	1	1	2	1
121	254	0	2	22.9	8.43	8.68	3	54.1	1	0	0	0	1	2	2	1
122	381	0	2	22.9	8.43	8.68	3	54.1	1	1	1	1	1	2	2	1
123	303	0	2	22.9	5.83	5.72	NA	34.7	1	0	0	0	1	1	1	1
131	135	1	1	27.1	5.65	3.44	1	29.1	1	1	1	1	1	2	2	1
132	18	1	1	27.1	5.65	3.44	1	29.1	1	0	0	0	1	2	2	1
138	340	1	2	26.4	6.49	10.18	1	15.9	1	0	0	0	1	2	2	1
139	273	1	2	26.4	6.49	10.18	1	15.9	1	0	0	0	1	2	1	1
141	224	1	1	27	4.78	NA	3	12.8	1	0	0	0	1	1	1	1
142	30	0	3	20.4	6.43	5.12	5	28.9	1	0	0	0	1	1	1	2
145	304	1	1	21.4	5.49	2.63	3	28.4	1	0	0	0	1	2	2	1
146	222	1	1	21.4	5.49	2.63	3	28.4	1	0	0	0	1	2	2	1
147	257	NA	NA	NA	NA	NA	NA	NA	0	1	1	1	1	1	0	NA
148	74	0	2	20.4	12.16	3.78	3	45.4	1	1	1	1	1	1	1	1
149	140	0	2	26.3	6.89	7.88	1	41.9	1	1	1	1	1	2	2	1
150	14	0	2	26.3	6.12	6.33	1	41.9	1	0	0	0	1	2	1	1
151	164	0	3	22.9	8.12	7.99	1	37	1	0	0	0	1	1	2	2
154	102	0	1	22	9.13	8.04	3	23.9	1	0	0	0	1	1	2	1
157	232	1	1	19.9	9.07	15.37	1	18.6	1	0	0	0	1	2	1	1
158	161	1	1	19.9	9.07	15.37	1	18.6	1	0	0	0	1	2	2	1
159	168	0	1	25.4	7.74	8.79	NA	19.6	1	1	1	0	1	1	1	1
160	264	1	3	32.7	5.68	2.01	4	36.2	1	0	0	0	1	3	2	2
161	403	1	3	32.7	5.68	2.01	4	36.2	1	0	0	0	1	3	1	2
162	26	1	3	32.7	5.68	2.01	4	36.2	1	0	0	0	1	3	2	2
163	379	0	1	21.3	NA	NA	NA	18.9	0	0	0	0	1	2	0	1
167	45	0	1	20.4	6.49	23.6	1	41.3	1	0	0	0	1	1	2	1
168	24	1	1	22.6	8.13	3.23	1	22.5	0	0	0	0	1	2	0	1
169	133	1	1	22.6	8.29	2.47	1	22.5	1	1	1	1	1	2	2	1
171	31	0	4	17.5	8.8	6.38	5	29.5	1	0	0	0	1	2	2	2
172	148	0	4	17.5	8.8	6.38	5	29.5	1	0	0	0	1	2	1	2
173	359	0	3	22.5	9.18	4.64	3	22.6	1	0	0	0	1	1	2	2
176	78	0	1	22.4	6.74	5.85	3	18.9	1	1	1	1	1	1	1	1
180	1	1	4	30.1	3.28	1.61	3	17.7	1	0	0	0	1	2	1	2
181	109	1	4	30.1	3.28	1.61	3	17.7	1	0	0	0	1	2	2	2
182	245	1	1	22.3	6.71	9.05	1	14.9	1	0	0	0	1	1	1	1
183	247	0	2	23.9	6.77	6.49	1	18.3	1	0	0	0	1	2	2	1
184	415	0	2	23.9	6.77	6.49	1	18.3	1	0	0	0	1	2	2	1
185	7	0	2	31.6	8.62	4.89	1	NA	1	0	0	0	1	1	2	1
188	358	0	1	25.3	8.3	5.54	1	27.7	1	0	0	0	1	2	1	1
189	302	0	1	25.3	8.3	5.54	NA	27.7	1	0	0	0	1	2	1	1
195	13	0	1	20.3	7.35	5.56	NA	24.3	1	1	1	1	1	2	2	1
196	234	0	1	20.3	7.35	NA	NA	24.3	1	0	0	0	1	2	1	1
197	270	0	1	26.6	9.94	4.34	1	28.2	1	0	0	0	1	3	2	1
198	193	0	1	26.6	9.94	4.34	1	28.2	1	0	0	0	1	3	2	1
199	42	0	1	26.6	9.94	4.34	1	28.2	1	0	0	0	1	3	2	1
200	46	0	1	20.4	8.27	3.12	1	29.2	1	0	0	0	1	2	2	1
201	182	0	1	20.4	8.27	8.88	1	29.2	0	1	0	0	1	2	0	1
202	331	0	2	26.6	7.15	3.52	NA	37.6	1	0	0	0	1	1	2	1
203	333	0	1	20.5	4.34	4.63	3	35.3	1	0	0	0	1	5	2	1
204	194	0	1	20.5	4.34	4.63	3	35.3	1	0	0	0	1	5	1	1
205	283	0	1	20.5	4.34	4.63	3	35.3	1	0	0	0	1	5	1	1
206	121	0	1	20.5	4.34	4.63	3	35.3	1	0	0	0	1	5	1	1
207	390	0	1	19.5	4.34	4.63	3	35.3	1	0	0	0	1	5	2	1
208	348	0	4	25	7.55	NA	1	21.6	1	1	1	1	1	1	1	2
209	49	1	1	19.2	6.63	4.79	1	50.8	1	0	0	0	1	1	2	1
214	40	0	NA	21	4.55	11.6	1	42.2	1	0	0	0	1	1	1	NA
216	126	0	2	24.4	8.12	1.18	5	23.9	0	0	0	0	1	2	0	1
217	217	0	2	23.4	NA	NA	NA	NA	1	0	0	0	1	1	1	1
219	250	0	2	21	11.89	1.81	NA	47.2	1	0	0	0	1	2	2	1
224	260	0	5	23.9	6.9	NA	1	17.9	1	1	1	0	1	3	1	2
227	296	0	2	26.9	9.24	NA	NA	12.7	1	0	0	0	1	1	2	1
228	324	0	1	23.3	6.85	17.91	1	22.1	1	1	1	1	1	1	2	1
230	312	0	1	23.9	7.1	6.91	1	13.9	1	0	0	0	1	3	2	1
231	368	0	1	23.9	7.1	6.91	1	13.9	1	0	0	0	1	3	2	1
232	281	1	3	22.9	11.11	3.23	1	NA	1	0	0	0	1	3	1	2
233	218	1	3	22.9	11.11	3.23	1	NA	1	0	0	0	1	3	1	2
234	44	1	3	22.9	11.11	3.23	1	NA	0	0	0	0	1	3	0	2
235	115	1	3	29.4	7.3	5.84	1	21.8	1	1	1	1	1	1	2	2
236	272	1	1	22	NA	NA	NA	39.1	1	0	0	0	1	2	1	1
237	332	1	1	22	NA	NA	NA	39.1	1	0	0	0	1	2	1	1
240	113	1	NA	19.9	13.22	0.78	2	46.3	1	0	0	0	1	1	1	NA
242	396	0	1	25.1	3.4	10.55	1	35.8	1	0	0	0	1	2	2	1
243	158	1	1	21.7	7.42	3.47	3	NA	1	0	0	0	1	2	2	1
244	52	1	1	21.7	7.42	3.47	3	NA	1	0	0	0	1	2	1	1
246	128	0	2	22.5	8.41	6.47	1	60.7	1	0	0	0	1	3	1	1
247	19	0	2	22.5	8.41	6.47	1	60.7	0	0	0	0	1	3	0	1
248	210	0	2	22.5	8.41	6.47	1	60.7	1	0	0	0	1	3	2	1
249	65	0	1	26.9	8.23	2.98	5	8.5	0	0	0	0	1	2	0	1
250	244	0	1	26.9	NA	NA	5	8.5	0	0	0	0	1	2	0	1
251	206	0	1	25	NA	NA	NA	17.8	1	0	0	0	1	3	1	1
252	399	0	1	25	NA	NA	NA	NA	1	0	0	0	1	3	1	1
253	352	0	1	25	NA	NA	NA	NA	1	0	0	0	1	3	1	1
254	308	0	2	21	NA	NA	5	35.8	1	0	0	0	1	4	1	1
255	75	0	2	21	7.89	4.09	5	35.8	0	0	0	0	1	4	0	1
256	185	0	2	21	6.89	5.33	5	35.8	1	1	1	1	1	4	1	1
257	406	0	2	21	NA	NA	5	35.8	1	0	0	0	1	4	1	1
258	306	1	3	24.3	NA	NA	1	32.6	1	1	1	1	1	3	1	2
259	142	1	3	24.3	7.01	8.11	1	32.6	1	0	0	0	1	3	1	2
260	229	1	3	24.3	4.5	NA	1	32.6	1	0	0	0	1	3	1	2
263	22	0	1	19	6.12	4.67	NA	48.6	1	0	0	0	1	2	1	1
264	347	0	NA	18.8	9.05	5.78	5	61.5	1	0	0	0	1	2	2	NA
265	400	0	0	18.8	9.05	5.78	5	61.5	1	0	0	0	1	2	1	1
268	125	0	1	21.1	7.96	4.62	1	41.06	1	0	0	0	1	2	1	1
270	16	1	4	25.6	9.34	1.09	1	41.3	1	0	0	0	1	5	1	2
274	404	1	3	20.2	10.96	NA	3	34.9	1	0	0	0	1	5	1	2
275	346	1	2	18.8	6.2	NA	5	44.56	0	1	1	1	1	1	0	1
276	50	0	5	23.3	7.87	5.8	1	4.1	1	1	1	0	1	1	1	2
277	238	1	1	22.2	3.34	5.37	1	23.1	0	0	0	0	1	1	0	1
278	265	0	1	20.4	NA	NA	3	39.7	1	0	0	0	1	1	1	1
279	71	1	4	26.2	5.24	4.26	1	54.3	1	0	0	0	1	1	2	2
280	63	0	1	21.2	5.58	8.19	1	30.6	1	0	0	0	1	1	2	1
281	202	1	1	18.3	5.78	8.9	NA	38.6	1	0	0	0	1	1	2	1
286	144	1	3	25.7	7.9	1.25	1	31.5	1	0	0	0	1	3	2	2
287	354	1	3	25.7	7.9	1.25	1	31.5	1	0	0	0	1	3	2	2
288	294	1	3	25.7	7.9	1.25	1	31.5	1	0	0	0	1	3	2	2
289	330	0	2	20.2	12.16	7.37	NA	15.6	1	0	0	0	1	3	1	1
290	266	0	2	20.2	12.16	7.37	NA	15.6	1	0	0	0	1	3	1	1
291	93	0	2	20.2	12.16	7.37	NA	15.6	1	0	0	0	1	3	1	1
292	230	1	NA	23.6	8.37	1.47	3	30.5	1	1	0	0	1	1	1	NA
296	351	1	2	21.8	6.45	5.23	1	28.2	1	0	0	0	1	2	2	1
297	293	1	2	21.8	6.45	5.23	1	28.2	1	0	0	0	1	2	2	1
298	29	0	NA	21.3	3.89	4.54	NA	24.4	1	0	0	0	1	1	1	NA
299	141	0	5	21.3	6.82	3.8	3	28.1	1	1	1	1	1	1	1	2
301	181	0	4	26	6.23	4.33	1	9.8	1	0	0	0	1	2	1	2
302	66	0	4	26	6.23	4.33	1	9.8	1	0	0	0	1	2	2	2
305	160	0	2	19.9	5.03	3.9	3	53.2	1	1	1	1	1	1	2	1
306	384	1	2	19.7	9.78	2.35	4	51.7	1	0	0	0	1	2	1	1
307	338	1	2	19.7	9.78	2.35	4	51.7	1	0	0	0	1	2	1	1
308	314	1	1	21.4	6.13	NA	NA	25.8	1	1	1	1	1	1	2	1
314	5	0	8	21.6	6.23	4.26	NA	21.3	0	0	0	0	1	2	0	2
315	127	0	8	21.6	6.78	6.45	NA	21.3	1	1	0	0	1	2	1	2
316	179	0	1	18.1	5.68	11.27	3	40.6	1	0	0	0	1	2	2	1
317	58	0	1	18.1	5.68	11.27	3	40.6	1	0	0	0	1	2	2	1
318	236	1	1	19.8	NA	NA	NA	44.8	1	0	0	0	1	1	2	1
319	207	0	2	25.2	6.7	10.08	NA	42.7	1	1	1	1	1	1	2	1
320	191	0	2	23.6	23.53	3.12	4	NA	1	0	0	0	1	2	1	1
321	355	0	2	23.6	23.53	NA	4	NA	1	1	1	1	1	2	2	1
325	90	1	1	18.3	9.89	1.67	3	19.2	0	0	0	0	1	3	0	1
326	251	1	1	18.3	NA	NA	3	19.2	0	0	0	0	1	3	0	1
327	59	1	NA	18.3	9.03	2.11	3	19.2	0	0	0	0	1	3	0	NA
329	83	1	1	22	5.8	3	NA	54.3	1	1	1	1	1	1	1	1
330	299	0	2	18.9	NA	11.49	3	48.5	0	0	0	0	1	1	0	1
331	374	0	1	27	11.96	NA	NA	NA	1	0	0	0	1	1	1	1
335	51	1	1	20.7	7.85	8.52	3	42.8	1	0	0	0	1	1	1	1
336	156	0	NA	23.1	5.82	6.72	1	52.6	1	0	0	0	1	1	2	NA
337	227	0	2	18.6	8.03	3.08	NA	39.3	1	0	0	0	1	2	2	1
338	301	0	2	18.6	8.03	3.08	NA	39.3	1	1	1	1	1	2	1	1
340	174	0	1	20.8	8.02	4.67	1	40.9	1	0	0	0	1	1	1	1
344	171	0	1	27	6.12	6.33	1	43.09	1	0	0	0	1	1	1	1
351	411	0	NA	17.7	NA	NA	NA	34.2	0	0	0	0	1	5	0	NA
355	253	1	1	18.1	3.3	21.54	1	41.5	1	0	0	0	1	1	1	1
357	95	1	3	20.2	6.89	7.77	NA	33.6	1	0	0	0	1	1	1	2
358	110	0	2	19.3	10.37	0.99	5	25.7	1	0	0	0	1	2	1	1
359	118	0	2	19.3	10.37	0.99	5	25.7	1	0	0	0	1	2	1	1
360	37	1	1	25.7	7.11	0.58	1	0.4	1	0	0	0	1	1	1	1
362	394	0	4	NA	NA	NA	NA	34.1	0	0	0	0	1	3	0	2
367	138	1	NA	24.3	7.9	2.45	NA	28.3	0	0	0	0	1	1	0	NA
368	240	0	2	21.5	NA	NA	2	31.2	1	0	0	0	1	1	2	1
369	366	NA	NA	22.7	12.44	1.62	1	26	1	0	0	0	1	2	1	NA
371	20	1	1	20.9	8.42	3.16	3	20.7	1	1	1	1	1	1	1	1
373	99	1	3	30.1	5.67	3.9	4	34.1	1	0	0	0	1	1	1	2
374	123	0	1	21.1	5.71	11.37	NA	29.1	0	1	0	0	1	1	0	1
375	239	0	4	24.8	6.55	8.77	1	8.9	1	0	0	0	1	2	2	2
376	41	0	4	24.8	6.55	8.77	1	8.9	1	0	0	0	1	2	2	2
378	237	0	0	21.3	6.8	9.44	1	38.3	1	1	1	1	1	2	1	1
379	165	0	1	21.3	6.8	9.44	1	38.3	1	0	0	0	1	2	1	1
380	342	0	1	17.6	NA	NA	NA	66.1	1	0	0	0	1	1	2	1
381	392	0	5	21.6	NA	NA	NA	37.8	1	0	0	0	1	5	1	2
382	124	0	5	21.6	8.89	3.66	NA	37.8	0	0	0	0	1	5	0	2
383	282	0	5	21.6	NA	NA	NA	37.8	1	0	0	0	1	5	1	2
384	212	0	5	21.6	NA	NA	5	37.8	1	0	0	0	1	5	1	2
385	337	0	5	21.6	NA	NA	NA	37.8	1	0	0	0	1	5	1	2
393	117	0	1	24.8	7.9	7.99	1	NA	1	0	0	0	1	1	1	1
394	80	0	2	23.6	5.75	13.28	1	34	1	0	0	0	1	1	2	1
397	205	0	1	18.8	NA	NA	1	21	1	0	0	0	1	3	1	1
398	17	1	NA	21.6	9.14	4.93	3	31.9	1	0	0	0	1	1	2	NA
399	413	0	2	24.4	NA	NA	3	17.5	1	0	0	0	1	2	2	1
401	101	1	3	21.6	4.98	2.69	4	26	0	0	0	0	1	1	0	2
402	89	1	3	18	6.78	2.12	5	21.8	0	0	0	0	1	1	0	2
403	307	0	1	23.9	NA	NA	NA	55.1	1	0	0	0	1	2	1	1
404	360	0	1	23.9	NA	NA	NA	55.1	1	0	0	0	1	2	1	1
405	152	0	1	16.9	10.33	2.89	5	23.2	1	0	0	0	1	1	2	1
406	88	0	2	21.8	2.56	4.55	NA	NA	1	0	0	0	1	2	2	1
408	298	0	1	24.5	3.96	NA	3	32.9	1	0	0	0	1	1	2	1
411	25	0	1	21.1	5.14	17.08	1	10.3	1	1	1	1	1	1	1	1
415	286	0	3	20.1	13.09	1.28	1	32.2	1	1	1	1	1	1	1	2
416	335	1	1	23.9	8.82	1.59	3	16.1	1	0	0	0	1	2	2	1
418	105	1	2	19.5	5.6	24	NA	27.7	1	0	0	0	1	1	1	1
419	386	0	2	18.2	5.86	NA	NA	42.7	1	0	0	0	1	1	1	1
420	57	0	1	18.9	8.12	6.45	1	42.1	1	0	0	0	1	1	2	1
421	287	1	1	25.4	5.47	3.69	3	27.2	0	0	0	0	1	1	0	1
422	361	1	1	26.2	58.46	NA	5	22.4	1	0	0	0	1	4	1	1
425	382	1	2	17.7	NA	NA	NA	17.9	1	0	0	0	1	4	2	1
428	405	0	5	29.4	NA	NA	1	19	1	0	0	0	1	1	1	2
432	98	0	6	17.8	8.56	2.97	NA	28.9	1	1	1	1	1	1	2	2
437	155	0	1	23.9	6.77	3.74	1	36.5	1	0	0	0	1	1	2	1
439	243	0	1	23.3	6.6	10.43	NA	24.1	1	0	0	0	1	1	2	1
447	241	0	NA	28.1	6.65	NA	1	35.8	1	1	1	1	1	1	1	NA
448	94	0	1	20.3	7.99	6.77	NA	28.9	0	0	0	0	1	1	0	1
450	326	1	3	33.4	5.8	2.09	NA	19	1	0	0	0	1	3	1	2
454	277	1	8	26	5.75	NA	1	52.4	1	0	0	0	1	3	1	2
456	391	1	1	19.6	6.44	10.02	1	35	1	1	1	1	1	1	2	1
457	276	0	1	28.6	NA	NA	NA	28.5	1	0	0	0	1	1	1	1
458	104	0	1	18.8	6.89	0.68	5	41.3	1	1	1	1	1	1	1	1
459	23	0	1	18.3	7.55	6.11	1	42.6	1	0	0	0	1	1	1	1
460	323	1	1	18.8	NA	NA	NA	37.5	1	0	0	0	1	1	1	1
461	362	0	1	20.3	7.2	8.61	3	48.8	1	0	0	0	1	3	1	1
464	200	1	2	22.1	NA	NA	NA	33.5	0	0	0	0	1	1	0	1
465	60	1	NA	23.2	8.14	3.9	NA	41.8	1	1	1	1	1	1	1	NA
466	131	0	2	18.1	7.66	2.34	NA	33.7	0	0	0	0	1	1	0	1
467	274	0	2	27.7	7.73	6.76	1	NA	1	0	0	0	1	3	2	1
468	180	0	2	27.7	7.73	6.76	1	NA	1	0	0	0	1	3	1	1
469	334	0	2	27.7	7.73	6.76	1	NA	1	0	0	0	1	3	2	1
471	107	0	2	24.1	7.68	2.19	1	46.2	1	1	1	1	1	1	2	1
472	55	0	NA	19.1	6.48	7.23	NA	6.5	1	0	0	0	1	1	1	NA
473	249	0	3	25	6.39	3.4	1	32.4	1	0	0	0	1	2	2	2
474	315	0	3	25	6.39	3.4	1	32.4	1	0	0	0	1	2	2	2
475	10	0	1	21.8	9.93	1.34	1	50.3	1	0	0	0	1	3	1	1
476	291	0	1	21.8	9.93	NA	1	50.3	1	0	0	0	1	3	2	1
477	219	0	1	21.8	9.93	NA	1	50.3	1	0	0	0	1	3	2	1
478	211	0	3	20.2	3.94	NA	1	35.4	1	0	0	0	1	2	2	2
479	122	0	3	20.2	3.94	6.89	1	35.4	1	0	0	0	1	2	2	2
480	408	0	1	20.3	7.45	23.6	3	23.7	1	1	1	0	1	1	2	1
481	373	0	1	23.7	7.2	3.35	2	53.8	1	0	0	0	1	1	1	1
482	388	1	4	16.4	7.41	4.62	3	13	1	0	0	0	1	1	2	2
483	119	0	5	20.5	6.15	0.83	1	14.1	0	0	0	0	1	2	0	2
484	269	0	5	20.5	6.15	0.83	1	14.1	0	0	0	0	1	2	0	2
485	130	0	NA	22.4	6.34	4.34	1	8.2	1	0	0	0	1	1	2	NA
486	12	1	2	23.7	5.88	2.78	NA	47	1	0	0	0	1	2	2	1
487	220	1	2	23.7	NA	NA	NA	47	1	1	1	1	1	2	2	1
490	62	0	1	23.5	5.7	2.3	5	5.4	1	0	0	0	1	2	1	1
491	153	0	1	23.5	5.7	2.3	5	5.4	1	0	0	0	1	2	2	1
492	353	0	2	25.4	6.69	NA	NA	20.9	1	1	1	1	1	1	1	1
493	92	0	2	21.1	5.56	7.33	NA	8.4	0	0	0	0	1	1	0	1
494	84	0	3	26.3	8.61	3.45	3	39	1	1	1	1	1	1	1	2
495	339	1	1	26.6	NA	NA	NA	37.8	1	1	1	1	1	1	1	1
496	177	1	7	28.8	5.78	4.15	1	48.8	1	0	0	0	1	2	2	2
497	73	1	7	28.8	7.45	4.15	1	48.8	1	0	0	0	1	2	2	2
498	6	0	1	22.6	9.18	2.16	NA	33	0	0	0	0	1	1	0	1
500	96	0	1	20.6	5.49	4.48	5	53.3	1	0	0	0	1	1	2	1
503	285	0	3	19.5	NA	NA	NA	NA	1	0	0	0	1	2	1	2
504	195	0	3	19.5	3.45	5.34	NA	NA	1	0	0	0	1	2	1	2
507	112	0	NA	24.2	7.88	3.77	3	34.2	0	0	0	0	1	1	0	NA
509	402	0	3	28	NA	5.57	NA	25.5	1	0	0	0	1	2	1	2
510	120	0	2	21.9	8.44	2.93	1	33.2	1	0	0	0	1	3	1	1
511	216	0	2	21.9	8.44	2.93	1	33.2	0	0	0	0	1	3	0	1
512	284	0	2	21.9	8.44	2.93	1	33.2	1	0	0	0	1	3	2	1
513	407	0	2	24.2	8.38	6.75	3	8.7	1	0	0	0	1	2	2	1
515	166	0	1	23.8	4.35	4.66	3	47.7	1	1	1	1	1	1	2	1
516	136	1	NA	23.7	7.77	3.11	NA	46.6	1	1	1	1	1	1	1	NA
517	146	0	2	22.3	8.66	4.61	5	20.8	1	0	0	0	1	2	2	1
518	15	0	2	22.3	8.66	4.61	5	20.8	1	0	0	0	1	2	1	1
521	76	1	1	18.1	6.14	7.01	1	35.6	1	0	0	0	1	2	1	1
522	176	1	1	18.1	6.14	7.01	1	35.6	1	0	0	0	1	2	1	1
523	262	0	3	24.4	7.59	3.44	NA	43.6	1	0	0	0	1	1	1	2
524	36	0	2	25.4	7.34	9.33	1	13.4	1	0	0	0	1	1	1	1
527	349	1	1	19	11.5	NA	3	17.1	1	0	0	0	1	3	2	1
529	401	1	1	19	11.5	NA	3	17.1	1	0	0	0	1	3	2	1
530	215	0	NA	17.7	5.4	5.58	2	27.6	1	1	1	1	1	1	1	NA
531	208	0	2	NA	NA	NA	NA	35.2	1	1	1	1	1	1	1	1
532	3	0	3	22.4	7.22	6.31	1	NA	1	1	1	0	1	1	1	2
533	319	0	10	NA	4.05	NA	1	44.3	1	1	1	1	1	1	1	2
535	275	1	10	20.3	NA	NA	NA	32.1	0	0	0	0	1	2	0	2
536	201	0	1	18.9	NA	NA	1	50.2	1	0	0	0	1	2	1	1
538	190	1	2	22.2	7.62	4.83	1	68.8	1	1	1	1	1	1	2	1
539	184	1	3	24.7	6.67	9.77	1	39.6	1	0	0	0	1	1	1	2
540	68	1	2	19.8	11.13	1.26	1	18.7	1	0	0	0	1	1	2	1
541	67	0	1	27.5	5.23	14.16	1	17.5	1	1	1	1	1	1	2	1
542	414	0	6	19.5	6.42	1.78	1	31.6	0	0	0	0	1	1	0	2
544	172	0	1	18.9	7.74	5.08	NA	47.1	1	0	0	0	1	3	1	1
546	252	0	1	18.9	7.74	5.08	NA	47.1	0	0	0	0	1	3	0	1
547	61	0	1	20.7	5.33	7.45	1	30.3	1	0	0	0	1	2	2	1
548	159	0	1	20.7	5.33	7.45	1	30.3	1	1	1	0	1	2	2	1
550	383	1	1	25.4	NA	NA	NA	64.1	1	0	0	0	1	3	2	1
552	38	0	1	20.7	8.24	4.8	1	20.9	1	0	0	0	1	1	2	1
553	389	0	1	24.1	NA	NA	NA	55.8	1	0	0	0	1	1	1	1
554	175	1	1	27.2	5.34	7.33	1	NA	1	0	0	0	1	2	1	1
555	35	1	1	27.2	6.45	8.67	1	44.26	1	0	0	0	1	2	2	1
556	397	0	6	20.8	7.9	0.92	1	24.5	1	1	1	1	1	1	1	2
559	56	1	1	19.5	7.84	7.66	1	54.4	1	0	0	0	1	2	2	1
560	169	1	1	19.5	7.84	7.66	1	54.4	1	1	1	1	1	2	2	1
561	259	0	2	23.6	NA	NA	5	NA	1	0	0	0	1	1	2	1
564	70	1	2	32.4	5.74	2.08	1	36.4	1	1	1	0	1	1	2	1
566	311	0	2	19.4	8.92	4.36	5	17.4	1	0	0	0	1	2	2	1
567	365	0	2	19.4	8.92	4.36	5	17.4	1	0	0	0	1	2	1	1
568	343	0	1	24.2	7	NA	5	16.4	0	0	0	0	1	1	0	1
569	8	1	1	27.3	8.1	3.88	1	33.2	1	1	1	1	1	1	1	1
570	154	1	1	19.5	10.12	2.88	NA	29.8	1	1	1	1	1	2	1	1
571	48	1	1	19.5	10.12	2.88	NA	16	1	0	0	0	1	2	1	1
572	64	1	8	22.5	9.08	1.05	NA	42.4	0	0	0	0	1	2	0	2
573	150	1	8	22.5	9.99	1.07	NA	42.4	0	0	0	0	1	2	0	2
581	380	0	1	21.7	5.54	9.3	NA	21.8	0	0	0	0	1	3	0	1
583	82	0	2	23.4	5.25	6.34	1	16.7	1	1	1	1	1	1	1	1
584	409	1	1	NA	NA	NA	4	32	1	1	1	1	1	1	2	1
585	267	0	5	24.9	7.39	10.16	NA	45.2	1	1	1	1	1	1	2	2
586	77	0	1	24.3	4.67	12.27	3	20.38	1	0	0	0	1	1	1	1
592	235	0	2	20.8	11.4	6.06	1	25.2	1	1	1	1	1	1	2	1
594	268	0	2	19.1	NA	NA	2	30	1	0	0	0	1	3	2	1
597	344	0	1	21.3	8.35	3.01	1	17.6	1	0	0	0	1	2	1	1
598	72	0	1	28.7	6.13	9.22	3	28.9	1	1	1	1	1	1	2	1
599	309	1	2	25.2	7.27	15.66	1	44	1	0	0	0	1	2	2	1
600	371	1	2	25.2	7.27	15.66	1	44	1	0	0	0	1	2	2	1
601	53	1	4	24.6	10	7.34	1	12.9	1	0	0	0	1	1	2	2
602	87	0	2	22.2	7.24	5.66	1	25.7	1	1	0	0	1	1	2	1
603	47	1	4	23.1	7.23	2.87	NA	NA	0	0	0	0	1	2	0	2
604	54	1	4	23.1	7.23	2.87	NA	NA	1	0	0	0	1	2	2	2
611	11	1	2	21.7	7.13	3.49	NA	24.5	1	0	0	0	1	3	2	1
612	367	1	2	21.7	7.13	3.49	NA	24.5	1	0	0	0	1	3	2	1
614	167	1	2	25.4	6.4	6.55	1	26.2	1	0	0	0	1	2	2	1
615	248	1	2	25.4	6.4	NA	1	26.2	1	0	0	0	1	2	2	1
618	132	0	2	22.7	7.07	6.07	1	40.7	1	0	0	0	1	2	2	1
619	242	0	2	22.7	7.07	6.07	1	40.7	1	0	0	0	1	2	2	1
623	139	0	4	21.9	7.57	0.7	1	55.4	1	0	0	0	1	1	1	2
624	39	0	NA	25.7	11.09	0.89	1	54.6	1	0	0	0	1	1	1	NA
625	114	1	3	26.3	5.78	3.89	1	22.5	1	0	0	0	1	1	1	2
626	100	1	1	NA	8.89	3.1	NA	9	0	0	0	0	1	3	0	1
628	197	1	1	24	NA	NA	3	22.9	1	0	0	0	1	3	1	1
629	246	0	2	19.1	7.5	5.12	3	42.4	1	1	1	0	1	3	1	1
633	225	0	NA	24.3	NA	NA	NA	50.41	1	0	0	0	1	2	1	NA
634	214	0	3	20.4	8.04	2.61	NA	4.4	1	0	0	0	1	1	1	2
639	97	1	2	27.5	11.23	1.09	1	33	0	0	0	0	1	6	0	1
641	192	0	1	20.4	5.34	2.89	NA	43.9	1	1	1	1	1	1	2	1
642	255	1	3	27.3	5.79	3.02	2	21.7	1	0	0	0	1	1	1	2
643	378	0	2	21.5	NA	17.73	1	27.6	1	0	0	0	1	3	2	1
650	297	0	6	23.1	NA	NA	NA	36.3	0	0	0	0	1	1	0	2
652	295	1	1	19.5	8.54	NA	5	51	1	0	0	0	1	5	1	1
653	357	1	1	19.5	8.54	NA	5	51	1	1	1	1	1	5	1	1
656	196	1	1	24.5	6.38	NA	5	41.4	1	1	0	0	1	1	1	1
659	163	0	4	20.9	7.77	6.77	NA	29.2	1	0	0	0	1	1	1	2
662	263	1	0	31.2	6.25	2.85	1	16.8	1	1	1	1	1	2	1	1
663	213	1	NA	31.2	6.25	2.85	1	16.8	1	0	0	0	1	2	1	NA
664	173	0	2	26.6	7.16	3.33	1	14.9	1	0	0	0	1	2	2	1
665	34	0	2	26.6	7.16	6.87	1	14.9	1	0	0	0	1	2	2	1
666	376	0	0	19.1	7.09	3.53	3	24.3	1	0	0	0	1	2	1	1
667	327	0	NA	19.1	7.09	3.53	3	24.3	0	0	0	0	1	2	0	NA
668	221	0	2	25.9	7.74	NA	3	33.5	1	1	1	1	1	1	2	1
669	21	1	1	21.2	7.16	2.5	3	51.7	1	0	0	0	1	1	1	1
670	316	1	1	20	NA	NA	1	14.7	1	0	0	0	1	2	1	1
671	81	1	1	20	6.78	10.22	1	14.7	1	1	1	1	1	2	2	1
673	106	0	1	27.1	6.78	3.78	3	11.9	1	0	0	0	1	2	2	1
674	412	0	NA	23.1	NA	2.49	3	32.1	0	1	1	1	1	1	0	NA
675	292	0	3	24.8	6.17	2.67	NA	35.2	1	0	0	0	1	3	2	2
676	149	0	3	24.8	6.17	2.67	NA	35.2	1	0	0	0	1	3	1	2
677	233	0	3	24.8	6.17	2.67	NA	35.2	0	0	0	0	1	3	0	2
680	279	0	1	18.6	9.86	8.18	1	40.5	1	0	0	0	1	3	2	1
682	341	0	1	18.6	9.86	8.18	1	40.5	1	0	0	0	1	3	2	1
684	187	1	1	30	9.66	5.33	1	23.9	1	1	1	0	1	2	2	1
685	79	0	NA	24.8	7.98	10.78	3	26.3	1	0	0	0	1	1	2	NA
687	364	0	1	22.2	6.77	3.98	4	44.7	1	0	0	0	1	3	1	1
689	370	1	1	28.3	NA	NA	4	30.6	1	0	0	0	1	2	1	1
691	199	1	0	23.4	NA	NA	4	58.8	1	0	0	0	1	2	2	1
692	108	1	NA	23.4	9.12	1.9	NA	58.8	1	0	0	0	1	2	1	NA
693	322	0	1	18.3	NA	NA	NA	53.8	0	0	0	0	1	4	0	1
695	69	0	1	18.3	5.45	4.24	NA	53.8	1	0	0	0	1	4	1	1
697	129	1	3	20.2	8.25	4.21	1	38.1	1	0	0	0	1	1	1	2
701	134	0	3	23.4	6.05	5.12	NA	22.8	1	0	0	0	1	1	1	2
9	480	1	4	26.7	4.22	NA	1	49.7	1	0	0	0	2	1	2	2
10	441	0	4	18.7	11.61	4.37	3	12.8	1	0	0	0	2	3	1	2
18	457	1	1	19.5	NA	NA	NA	45.2	1	1	1	1	2	3	2	1
19	419	0	1	21.5	6.1	5.28	1	65.04	1	1	1	1	2	2	2	1
29	490	0	2	23.4	NA	NA	1	4.94	0	0	0	0	2	3	0	1
35	435	1	1	21	8.27	NA	3	25.9	1	0	0	0	2	1	1	1
36	429	0	1	25.7	NA	NA	1	55.7	1	1	1	1	2	1	1	1
42	535	1	1	19.3	NA	NA	NA	NA	1	0	0	0	2	1	1	1
61	421	0	2	26.3	5.78	4.53	3	38	1	0	0	0	2	2	1	1
62	465	0	2	26.3	5.78	4.53	3	38	1	1	1	1	2	2	2	1
74	488	0	5	20	10.28	1.4	3	26.3	1	0	0	0	2	1	1	2
79	438	0	2	26.6	NA	NA	2	12.9	0	0	0	0	2	2	0	1
80	527	0	3	23.4	4.63	7.97	3	57	1	1	1	1	2	2	2	2
81	505	0	3	23.4	4.63	7.97	3	57	1	0	0	0	2	2	1	2
98	428	0	1	19	7.28	5.26	3	33.1	1	0	0	0	2	2	1	1
100	427	1	0	28.6	NA	NA	4	39	1	0	0	0	2	2	1	1
101	515	1	NA	28.6	NA	NA	4	39	1	1	1	1	2	2	1	NA
107	466	0	4	22.8	5.66	NA	NA	65.8	1	0	0	0	2	3	1	2
109	511	0	4	22.8	5.66	NA	NA	65.8	1	0	0	0	2	3	1	2
115	541	0	2	24.2	NA	NA	5	NA	0	0	0	0	2	3	0	1
117	461	0	2	22.3	6.83	19.85	1	32.5	1	1	1	1	2	1	2	1
118	501	1	1	20.3	5.38	NA	1	33.2	0	1	1	1	2	2	0	1
119	482	1	1	20.3	5.38	NA	1	33.2	1	0	0	0	2	2	2	1
130	430	0	3	21.6	6.42	6.07	NA	39.6	1	0	0	0	2	1	1	2
133	483	1	2	28.2	8.99	12.08	1	28.7	1	0	0	0	2	5	2	1
135	537	1	2	28.2	8.99	12.08	1	28.7	1	1	1	1	2	5	2	1
136	549	1	2	28.2	8.99	12.08	1	28.7	1	0	0	0	2	5	1	1
137	507	1	2	28.2	8.99	12.08	1	28.7	1	0	0	0	2	5	1	1
144	551	0	2	23.1	13.58	NA	1	35.5	1	0	0	0	2	2	1	1
152	478	0	1	17.4	5.76	17.58	3	38.6	1	1	1	1	2	1	1	1
153	500	1	4	22.1	9.28	4.96	3	41	1	0	0	0	2	1	2	2
156	529	1	1	20.6	NA	NA	3	25.9	1	0	0	0	2	1	2	1
164	432	0	1	21.3	NA	NA	4	55.7	1	0	0	0	2	2	1	1
165	530	0	1	20.2	8.22	1.81	1	38.8	1	0	0	0	2	2	2	1
166	540	0	1	20.2	8.22	1.81	1	NA	1	0	0	0	2	2	2	1
170	498	0	3	24.5	NA	7.02	1	NA	0	0	0	0	2	1	0	2
177	436	0	1	22.6	10.23	NA	1	7.6	1	0	0	0	2	3	1	1
178	547	0	1	22.6	9.47	6.83	1	7.6	1	0	0	0	2	3	2	1
179	532	0	1	22.6	9.47	6.83	1	7.6	1	0	0	0	2	3	2	1
194	538	0	3	22	NA	NA	NA	21.7	0	0	0	0	2	1	0	2
218	493	0	2	21	11.89	1.81	NA	47.2	1	0	0	0	2	2	1	1
229	424	0	1	23.9	7.1	6.91	1	13.9	1	0	0	0	2	3	2	1
241	472	0	1	25.1	3.4	10.55	1	35.8	1	0	0	0	2	2	2	1
245	416	0	1	20.6	NA	NA	5	40.3	0	0	0	0	2	1	0	1
262	519	0	4	24.6	4.25	1.52	4	33.5	1	0	0	0	2	2	1	2
267	531	1	1	20.2	7.15	2.84	3	NA	1	0	0	0	2	1	1	1
269	462	0	1	21.1	7.96	4.62	1	41.06	1	0	0	0	2	2	1	1
271	489	1	3	20.2	10.96	NA	3	34.9	1	0	0	0	2	5	1	2
272	470	1	3	20.2	10.96	NA	3	34.9	1	0	0	0	2	5	1	2
273	447	1	3	20.2	10.96	NA	3	34.9	1	0	0	0	2	5	1	2
293	517	1	2	29.7	4.86	2.02	5	23.7	1	0	0	0	2	1	2	1
300	459	0	3	25.7	8.04	NA	3	29.2	1	0	0	0	2	1	2	2
312	513	1	1	20.7	NA	NA	1	2	1	0	0	0	2	2	2	1
313	514	1	1	20.7	NA	NA	1	2	1	0	0	0	2	2	2	1
322	526	1	2	19.8	NA	NA	5	43.8	0	0	0	0	2	3	0	1
323	552	1	2	19.8	NA	NA	5	43.8	1	0	0	0	2	3	1	1
328	486	0	2	29.5	7.97	NA	NA	66.5	1	1	1	1	2	1	1	1
332	481	0	2	20	NA	NA	NA	12.8	1	0	0	0	2	3	1	1
333	516	0	2	20	NA	NA	NA	12.8	1	0	0	0	2	3	2	1
341	497	0	3	19	NA	NA	NA	32.3	0	0	0	0	2	1	0	2
342	423	1	4	24.5	NA	NA	NA	32	0	0	0	0	2	2	0	2
343	426	1	4	24.5	NA	NA	NA	32	1	0	0	0	2	2	1	2
350	452	0	0	17.7	NA	NA	NA	NA	0	0	0	0	2	5	0	1
356	422	1	12	26.8	8.85	1.57	3	20.4	1	0	0	0	2	1	2	2
361	443	0	4	NA	NA	NA	NA	34.1	0	0	0	0	2	3	0	2
370	425	NA	NA	22.7	12.44	1.62	1	26	1	0	0	0	2	2	2	NA
372	473	1	3	24.4	10.66	NA	NA	37.7	1	0	0	0	2	1	2	2
377	525	1	NA	24.7	1.42	NA	1	11.44	1	1	1	1	2	1	2	NA
386	544	0	1	21.5	9.86	5.67	2	20.8	1	0	0	0	2	1	2	1
387	495	0	1	19.1	9.01	5.06	1	32.4	1	0	0	0	2	1	2	1
389	550	0	3	20.1	9.32	3.54	NA	39.2	1	0	0	0	2	2	1	2
395	548	0	1	15.7	NA	NA	1	21	1	0	0	0	2	3	2	1
400	442	0	2	24.4	NA	NA	3	17.5	1	1	0	0	2	2	1	1
417	445	1	1	23.9	8.82	1.59	3	16.1	1	0	0	0	2	2	2	1
423	491	1	1	26.2	58.46	NA	5	22.4	1	0	0	0	2	4	1	1
424	417	1	1	26.2	58.46	NA	5	22.4	0	0	0	0	2	4	0	1
430	510	0	2	21.9	NA	NA	1	77.1	1	1	1	1	2	3	1	1
433	494	0	4	25.4	9.83	NA	NA	28.9	1	0	0	0	2	3	2	2
434	474	0	4	25.4	9.83	NA	NA	28.9	1	0	0	0	2	3	2	2
435	533	0	4	25.4	9.83	NA	NA	28.9	1	0	0	0	2	3	1	2
436	475	0	3	20.7	NA	NA	3	19.2	0	0	0	0	2	1	0	2
438	431	0	1	20.5	0.97	NA	1	58.5	1	0	0	0	2	1	1	1
440	477	1	1	21.9	13.16	3.11	NA	84.4	1	0	0	0	2	3	1	1
441	499	1	1	21.9	13.16	3.11	NA	84.4	1	0	0	0	2	3	2	1
442	523	1	1	21.9	13.16	3.11	NA	84.4	1	0	0	0	2	3	2	1
443	546	0	2	20.4	NA	13.89	NA	11.8	0	0	0	0	2	1	0	1
451	512	1	3	33.4	5.8	2.09	NA	19	1	0	0	0	2	3	1	2
452	453	1	8	26	5.75	NA	1	52.4	1	0	0	0	2	3	2	2
453	503	1	8	26	5.75	NA	1	NA	1	0	0	0	2	3	2	2
455	509	0	NA	26.1	2.44	NA	1	53.1	1	0	0	0	2	1	2	NA
462	418	0	1	20.3	7.2	8.61	3	48.8	1	0	0	0	2	3	2	1
463	456	0	1	20.3	7.2	8.61	3	48.8	1	1	1	1	2	3	2	1
499	471	0	2	24.6	NA	NA	1	35.6	0	0	0	0	2	1	0	1
506	439	0	1	16.4	6.92	18.61	NA	35.3	1	0	0	0	2	1	2	1
508	454	0	3	28	NA	5.57	NA	25.5	1	1	1	1	2	2	2	2
514	440	0	2	24.2	8.38	6.75	3	8.7	1	1	0	0	2	2	2	1
520	553	0	1	27.8	6.79	3.31	1	37.4	1	0	0	0	2	1	1	1
528	449	1	1	19	11.5	NA	3	17.1	1	0	0	0	2	3	1	1
534	496	1	10	20.3	NA	NA	NA	32.1	1	0	0	0	2	2	2	2
545	467	0	1	18.9	7.74	5.08	NA	47.1	0	0	0	0	2	3	0	1
549	444	1	1	25.4	NA	NA	NA	64.1	1	0	0	0	2	3	1	1
551	492	1	1	25.4	NA	NA	NA	64.1	1	0	0	0	2	3	2	1
558	545	1	6	23.4	7.28	NA	1	32.8	1	0	0	0	2	1	2	2
562	476	0	2	21.2	7.63	1.57	NA	34.4	1	1	1	0	2	2	2	1
563	450	0	2	21.2	7.63	1.57	NA	34.4	1	0	0	0	2	2	1	1
580	484	0	1	NA	NA	NA	NA	NA	0	0	0	0	2	3	0	1
582	433	0	1	21.7	5.54	9.3	NA	21.8	1	0	0	0	2	3	1	1
587	521	0	NA	24.8	15.11	NA	2	54.2	1	1	1	0	2	3	1	NA
593	485	0	2	19.1	NA	NA	2	39	1	0	0	0	2	3	1	1
595	464	0	2	19.1	NA	NA	2	39	1	0	0	0	2	3	1	1
596	451	0	1	21.3	8.35	3.01	1	17.6	1	0	0	0	2	2	1	1
605	520	1	NA	23.2	8.98	NA	3	18.8	1	0	0	0	2	1	1	NA
606	434	1	2	23.4	5.81	15.21	1	32	1	0	0	0	2	1	2	1
610	420	1	2	21.7	7.13	3.49	NA	24.5	1	0	0	0	2	3	2	1
613	448	0	3	21.4	NA	NA	1	38.5	1	0	0	0	2	1	1	2
617	534	1	1	19.1	17.41	NA	5	9.9	0	0	0	0	2	2	0	1
620	542	0	1	21	6.62	7.58	NA	24.8	1	0	0	0	2	3	1	1
621	506	0	1	21	6.62	NA	NA	24.8	1	0	0	0	2	3	2	1
622	528	0	1	21	6.62	7.58	NA	24.8	1	0	0	0	2	3	2	1
627	460	1	1	24	NA	NA	3	22.9	0	0	0	0	2	3	0	1
630	518	0	2	19.1	7.5	5.12	3	42.4	1	0	0	0	2	3	2	1
631	504	0	2	19.1	7.5	5.12	3	42.4	1	0	0	0	2	3	2	1
632	522	0	NA	24.3	NA	NA	NA	50.41	1	0	0	0	2	2	1	NA
635	524	0	2	22.5	5.75	7.45	NA	15.7	1	0	0	0	2	6	2	1
637	536	0	2	22.5	5.75	7.45	1	NA	1	1	1	0	2	6	2	1
644	469	0	2	21.5	NA	17.73	1	27.6	1	0	0	0	2	3	2	1
645	437	0	2	21.5	NA	17.73	1	27.6	1	0	0	0	2	3	2	1
648	479	0	2	22.3	2.23	NA	NA	56.79	0	0	0	0	2	2	0	1
649	502	0	2	22.3	2.23	NA	NA	56.79	1	0	0	0	2	2	1	1
655	543	1	1	19.5	8.54	NA	3	36.8	1	0	0	0	2	5	1	1
658	539	1	NA	21.5	NA	NA	NA	34	0	0	0	0	2	1	0	NA
672	455	0	1	27.1	6.78	NA	3	11.9	1	0	0	0	2	2	2	1
681	458	0	1	18.6	9.86	8.18	1	40.5	1	0	0	0	2	3	2	1
683	446	1	1	30	9.66	NA	1	23.9	1	1	1	1	2	2	1	1
686	468	0	3	22.2	6.77	3.98	NA	44.7	0	0	0	0	2	3	0	2
688	508	0	3	22.2	6.77	3.98	NA	44.7	0	1	1	1	2	3	0	2
690	487	1	1	28.3	NA	NA	4	30.6	1	0	0	0	2	2	2	1
694	463	0	1	18.3	NA	NA	NA	53.8	1	0	0	0	2	4	1	1
14	619	0	1	27	10.43	1.22	1	23.8	1	0	0	0	3	1	2	1
22	606	0	5	21.3	6.28	4.59	1	49.2	1	0	0	0	3	3	2	2
23	612	0	5	21.3	6.28	4.59	1	49.2	1	0	0	0	3	3	1	2
24	628	0	5	21.3	6.28	4.59	1	49.2	1	0	0	0	3	3	2	2
25	568	0	2	25.7	8.52	6.61	3	23.5	1	0	0	0	3	2	1	1
26	575	0	2	25.7	8.52	6.61	3	37.6	1	0	0	0	3	2	2	1
31	565	1	NA	20.1	6.66	2.2	1	18.7	1	0	0	0	3	2	2	NA
32	573	1	0	20.1	6.66	2.2	1	18.7	1	0	0	0	3	2	2	1
52	660	0	3	20	NA	NA	1	25.7	1	0	0	0	3	3	2	2
53	672	0	3	20	NA	NA	1	25.7	1	0	0	0	3	3	1	2
54	609	0	3	20	NA	NA	1	25.7	1	0	0	0	3	3	2	2
57	645	1	1	21	NA	NA	NA	46.9	0	0	0	0	3	3	0	1
58	657	1	1	21	NA	NA	NA	46.9	1	0	0	0	3	3	1	1
59	650	1	1	21	NA	NA	NA	46.9	0	0	0	0	3	3	0	1
64	636	0	5	25.4	NA	8.33	NA	48.3	1	0	0	0	3	3	1	2
65	664	0	5	25.4	NA	8.33	1	48.3	1	0	0	0	3	3	2	2
66	659	0	5	25.4	NA	8.33	NA	48.3	1	0	0	0	3	3	2	2
67	588	1	3	22.1	5.81	6.61	1	28.8	1	0	0	0	3	1	2	2
72	613	0	4	20.5	NA	NA	1	19.8	1	0	0	0	3	3	1	2
75	587	0	1	23.8	8.6	NA	NA	28.9	1	0	0	0	3	1	1	1
89	694	1	2	29.7	1.6	NA	1	36.5	1	1	0	0	3	1	2	1
90	670	1	3	25	5.78	2.47	NA	14.2	1	0	0	0	3	2	2	2
91	673	1	3	25	5.78	2.47	NA	14.2	1	0	0	0	3	2	2	2
97	584	0	3	20.8	8.82	4.94	1	32.8	1	0	0	0	3	1	1	2
103	598	1	1	NA	9.1	1.05	1	41.9	1	0	0	0	3	4	2	1
105	563	1	1	NA	9.1	1.05	1	41.9	1	0	0	0	3	4	1	1
120	684	0	4	22.5	5.11	14.26	3	33.8	1	0	0	0	3	1	1	2
124	675	0	5	24.6	10.1	4.6	NA	35.4	1	0	0	0	3	6	2	2
125	679	0	6	23	10.1	4.6	NA	35.4	1	0	0	0	3	6	2	2
126	617	0	5	24.6	5.83	4.6	NA	20.3	1	1	0	0	3	6	2	2
127	626	0	5	24.6	5.83	4.6	NA	20.3	1	0	0	0	3	6	2	2
128	638	0	5	24.6	5.83	4.6	NA	20.3	1	1	1	0	3	6	2	2
129	681	0	6	23	10.1	4.6	NA	35.4	1	0	0	0	3	6	2	2
134	580	1	2	28.2	8.99	12.08	1	28.7	0	0	0	0	3	5	0	1
140	559	0	1	27.1	NA	4.95	1	40.8	1	0	0	0	3	1	1	1
143	558	0	2	23.1	13.58	NA	1	35.5	1	0	0	0	3	2	2	1
155	671	0	6	21.2	8.17	NA	1	NA	1	0	0	0	3	1	2	2
174	640	1	4	22.7	6.36	NA	1	15.1	1	0	0	0	3	2	2	2
175	651	1	4	22.7	6.36	NA	1	15.1	1	0	0	0	3	2	2	2
186	562	0	4	23.1	4.94	NA	NA	20.3	1	0	0	0	3	2	2	2
187	585	0	4	23.1	4.94	NA	NA	20.3	1	0	0	0	3	2	1	2
190	631	1	2	31.2	8.16	5.69	1	18.8	1	0	0	0	3	2	2	1
191	620	1	2	31.2	8.16	5.69	1	18.8	1	0	0	0	3	2	2	1
192	685	1	1	19.6	7.44	12.92	NA	55.6	1	0	0	0	3	2	1	1
193	682	1	1	19.6	7.44	12.92	NA	55.6	1	0	0	0	3	2	1	1
210	582	1	1	29.7	7.49	4.94	1	16.3	1	0	0	0	3	3	1	1
211	564	1	1	29.7	7.49	4.94	1	16.3	1	0	0	0	3	3	2	1
212	555	1	1	29.7	7.49	4.94	1	39.6	0	0	0	0	3	3	0	1
213	646	1	4	25.4	10.75	0.84	1	35.1	1	1	1	1	3	1	2	2
215	607	1	NA	29.3	5.64	NA	1	52	1	0	0	0	3	2	2	NA
220	561	1	1	17.9	6.3	3.44	3	20.1	0	0	0	0	3	3	0	1
221	583	1	1	17.9	6.3	3.44	3	20.1	1	0	0	0	3	3	2	1
222	571	1	1	17.9	6.3	3.44	3	20.1	1	1	0	0	3	3	2	1
223	597	0	5	23.9	6.9	NA	1	33.2	1	0	0	0	3	3	1	2
225	586	0	5	23.9	6.9	NA	1	33.2	1	0	0	0	3	3	1	2
226	676	0	6	29.3	7.52	0.76	3	47	1	0	0	0	3	1	2	2
238	594	1	1	NA	NA	NA	NA	39.3	1	0	0	0	3	1	1	1
239	560	0	4	21.5	8.36	NA	3	15.5	1	1	1	1	3	1	2	2
261	577	1	3	22	7.05	4.87	1	37.5	1	0	0	0	3	1	2	2
266	554	0	2	NA	NA	NA	NA	36.1	0	0	0	0	3	1	0	1
282	648	0	3	23.5	5.87	9.32	1	39.8	0	0	0	0	3	4	1	2
283	642	0	3	23.5	5.87	9.32	1	39.8	1	0	0	0	3	4	1	2
284	627	0	3	23.5	5.87	9.32	1	39.8	1	1	0	0	3	4	1	2
285	655	0	3	23.5	5.87	9.32	1	39.8	1	0	0	0	3	4	1	2
294	658	1	4	21.9	6.93	1.69	1	21.7	1	0	0	0	3	2	1	2
295	661	1	4	21.9	6.93	1.69	1	21.7	1	0	0	0	3	2	1	2
303	688	0	4	18.8	7.88	2.79	1	42	1	0	0	0	3	2	2	2
304	687	0	4	18.8	7.88	2.79	1	42	1	0	0	0	3	2	2	2
309	596	0	3	30.7	4.08	NA	1	24.7	1	1	1	0	3	3	2	2
310	641	0	3	30.7	4.08	8.38	1	24.7	1	0	0	0	3	3	2	2
311	649	0	3	30.7	4.08	8.38	1	24.7	1	0	0	0	3	3	1	2
324	557	1	2	19.8	NA	NA	5	43.8	1	0	0	0	3	3	2	1
334	653	0	3	20	NA	NA	NA	12.8	0	0	0	0	3	3	0	2
339	610	0	3	25	NA	NA	NA	39.1	1	1	1	1	3	1	1	2
345	654	0	3	24.2	8.17	NA	1	18.1	1	0	0	0	3	2	2	2
346	644	0	3	24.2	8.17	NA	1	18.1	1	0	0	0	3	2	2	2
347	647	0	2	17.7	NA	NA	NA	34.2	0	0	0	0	3	5	0	1
348	674	0	2	17.7	NA	NA	5	34.2	0	0	0	0	3	5	0	1
349	652	0	2	17.7	NA	NA	NA	34.2	0	0	0	0	3	5	0	1
352	595	0	2	21.3	NA	NA	1	48.5	1	0	0	0	3	2	1	1
353	605	0	2	21.3	NA	NA	1	48.5	1	0	0	0	3	2	1	1
354	683	0	4	20	4.36	NA	NA	31	1	0	0	0	3	1	2	2
363	599	0	4	NA	NA	NA	NA	34.1	0	0	0	0	3	3	0	2
364	680	0	3	25.4	5.38	19.22	1	26.4	1	0	0	0	3	2	2	2
365	691	0	4	25.4	5.38	19.22	1	26.4	1	1	1	1	3	2	2	2
366	567	0	3	26.7	4.09	17.27	1	32.9	1	1	1	0	3	1	2	2
388	556	0	3	20.1	9.32	3.54	NA	39.2	1	0	0	0	3	2	1	2
390	578	0	7	19.5	NA	NA	NA	7.9	0	0	0	0	3	3	0	2
391	622	0	7	19.5	NA	NA	NA	7.9	1	0	0	0	3	3	1	2
392	630	0	7	19.5	NA	NA	NA	7.9	0	0	0	0	3	3	0	2
396	570	0	2	15.7	NA	NA	1	21	1	0	0	0	3	3	2	1
407	601	0	3	21.8	7.97	3.92	NA	NA	1	0	0	0	3	2	1	2
409	666	0	4	21.2	7.6	19.1	1	42.5	1	0	0	0	3	2	1	2
410	669	0	4	21.2	7.6	19.1	1	42.5	1	0	0	0	3	2	1	2
412	696	1	12	25.4	NA	NA	NA	35.8	1	0	0	0	3	1	1	2
413	697	1	3	18	5.93	12.26	3	22.7	0	0	0	0	3	2	0	2
414	698	1	3	18	5.93	12.26	3	22.7	1	0	0	0	3	2	1	2
426	635	1	3	22.6	8.02	3.78	3	49	0	0	0	0	3	2	0	2
427	624	1	3	22.6	8.02	3.78	3	49	0	0	0	0	3	2	0	2
429	604	0	2	21.9	NA	NA	1	34.3	1	0	0	0	3	3	2	1
431	611	1	2	21.9	NA	NA	1	34.3	1	1	1	1	3	3	1	1
444	608	0	1	25.7	NA	NA	NA	20.5	0	0	0	0	3	3	0	1
445	589	0	1	25.7	NA	NA	NA	20.5	0	0	0	0	3	3	0	1
446	614	0	1	25.7	NA	NA	NA	20.5	0	0	0	0	3	3	0	1
449	590	1	3	33.4	5.8	2.09	NA	19	1	0	0	0	3	3	1	2
470	689	0	3	27.6	NA	12.37	1	30.53	1	0	0	0	3	1	1	2
488	665	0	3	26.3	NA	19.3	1	37.8	1	0	0	0	3	2	2	2
489	668	0	3	26.3	NA	19.3	1	37.8	1	0	0	0	3	2	2	2
501	643	1	1	18	NA	4.44	5	31	0	0	0	0	3	2	0	1
502	656	1	1	18	NA	4.44	5	31	1	0	0	0	3	2	1	1
505	623	1	2	22.3	NA	NA	NA	16.1	0	1	1	1	3	1	0	1
519	569	0	2	24.2	3	NA	1	46.34	1	1	1	1	3	1	1	1
525	639	1	2	24.2	6.37	10.62	1	9.23	1	0	0	0	3	2	2	1
526	633	1	2	24.2	6.37	10.62	1	9.23	1	0	0	0	3	2	1	1
537	629	0	3	23.4	10.12	NA	5	NA	1	0	0	0	3	2	2	2
543	637	1	4	26.2	NA	6.7	3	32.3	1	0	0	0	3	1	2	2
557	695	0	5	26	6.07	5.33	5	16.7	1	1	1	1	3	1	2	2
565	678	1	8	23.3	5.71	11.97	1	26.8	1	1	1	0	3	1	2	2
574	663	1	4	25.2	5.15	3.17	1	29.5	1	0	0	0	3	1	2	2
575	591	0	5	20	10.42	1.24	NA	11.6	0	0	0	0	3	3	0	2
576	581	0	5	20	10.42	1.24	NA	11.6	1	0	0	0	3	3	1	2
577	602	0	5	20	10.42	1.24	NA	11.6	1	0	0	0	3	3	1	2
578	618	1	8	25	4.32	8.66	1	36.6	1	0	0	0	3	2	1	2
579	603	1	8	25	4.32	8.66	1	36.6	1	0	0	0	3	2	2	2
588	592	0	1	24.8	15.11	NA	2	38.9	1	0	0	0	3	3	1	1
589	574	0	1	24.8	15.11	NA	2	54.2	0	0	0	0	3	3	0	1
590	616	0	6	27.3	NA	NA	5	30.4	1	0	0	0	3	2	1	2
591	686	0	6	27.3	NA	NA	5	30.4	1	0	0	0	3	2	1	2
607	690	1	6	21.5	8.78	NA	1	48	1	0	0	0	3	3	2	2
608	692	1	6	21.5	8.78	NA	1	48	1	0	0	0	3	3	2	2
609	693	1	6	21.5	8.78	NA	1	48	1	0	0	0	3	3	1	2
616	566	1	1	19.1	4.88	NA	5	9.9	0	0	0	0	3	2	0	1
636	615	0	2	22.5	5.75	7.45	NA	23.8	1	0	0	0	3	6	2	1
638	634	0	2	22.5	5.75	7.45	NA	23.8	1	1	1	1	3	6	2	1
640	625	0	2	22.5	5.75	7.45	1	23.8	1	0	0	0	3	6	2	1
646	621	0	2	21.1	8.52	NA	2	11.1	1	0	0	0	3	2	1	1
647	632	0	2	21.1	8.52	8.77	2	11.1	1	0	0	0	3	2	1	1
651	579	1	1	19.5	8.54	NA	3	36.8	1	0	0	0	3	5	1	1
654	593	1	2	19.5	8.54	NA	3	36.8	1	0	0	0	3	5	2	1
657	572	0	2	22.9	7.53	NA	4	20.8	1	1	1	1	3	1	1	1
660	667	0	1	19.4	7.66	13.4	1	32.2	1	1	1	0	3	2	2	1
661	662	0	1	19.4	7.66	13.4	1	32.2	1	0	0	0	3	2	2	1
678	600	1	3	23.9	7.36	NA	NA	18.6	1	1	1	1	3	1	2	2
679	677	0	5	20.3	5.66	9.1	1	40.1	1	1	1	1	3	1	1	2
696	576	0	1	18.3	NA	NA	3	53.8	1	0	0	0	3	4	1	1
698	699	1	10	27.1	7.26	0.53	5	NA	1	0	0	0	3	3	2	2
699	700	1	10	27.1	7.26	0.53	NA	NA	1	0	0	0	3	3	2	2
700	701	1	10	27.1	7.26	0.53	1	NA	1	0	0	0	3	3	1	2
